# Supplementary material for: Combating Escherichia coli O157:H7 with Functionalized Chickpea‐Derived Antimicrobial Peptides
Source: Adv Sci (Weinh). 2022 Dec 23;10(6):2205301. doi: 10.1002/advs.202205301 (PMC9951321; doi:10.1002/advs.202205301)
Supplement: Supplementary file 2 — Supplementary Table 1 [file ADVS-10-2205301-s002.xlsx]

## Sheet: KTA vs. CK_KEGG enrichment
Description	Count	Type	ID
Lipid metabolism
Fatty acid biosynthesis	1	Meta	Palmitoleic Acid
Fatty acid biosynthesis	2	Tran	fabA/fabD
Sugar metabolism
Peptidoglycan biosynthesis	1	Meta	D-Alanyl-D-alanine
Peptidoglycan biosynthesis	7	Tran	murA/ybjG/ftsI/mrcB/dacC/ddlB/murF
Amino sugar and nucleotide sugar metabolism	1	Meta	L-Fucose
Amino sugar and nucleotide sugar metabolism	28	Tran	ugd/arnB/rfbE/galU/arnC/arnA/-/-/gmd/murA/perB/-/glk/galK/cpsG/nanA/wecB/galF/nagZ/nanK/glmU/glgC/malX/nagE/wecC/murQ/glmS/manA
Fructose and mannose metabolism	2	Meta	Glyceraldehyde 3-phosphate; L-Fucose
Fructose and mannose metabolism	11	Tran	-/fbaB/-/gmd/cpsG/fbaA/xylA/glpX/fucA/manA/rhmD
Galactose metabolism	3	Meta	Stachyose; Glyceraldehyde 3-phosphate; D-Galactosamine
Galactose metabolism	5	Tran	galU/glk/galK/galF/ebgA
Central carbon metabolism
Carbon metabolism	2	Meta	acetyl phosphate; D-Erythrose 4-phosphate
Carbon metabolism	28	Tran	katE/tkt/gap/fghA/tal/fbaB/pykF/eno/-/arcC/glk/gapA/nifJ/fbaA/prs/gndA/maeA/frmA/aceE/glpX/tkt/fadJ/sucA/aceF/acs/pta/fadB/cysK
Glycolysis / Gluconeogenesis	1	Meta	Glyceraldehyde 3-phosphate
Glycolysis / Gluconeogenesis	19	Tran	gap/fbaB/pykF/eno/glk/gapA/nifJ/fbaA/yihX/adhP/adhE/frmA/yahK/aceE/glpX/malX/aceF/acs/-
Pentose phosphate pathway	3	Meta	D-Erythrose 4-phosphate; Glyceraldehyde 3-phosphate; Gluconolactone
Pentose phosphate pathway	9	Tran	tkt/tal/fbaB/deoC/fbaA/prs/gndA/glpX/tkt
Pyruvate metabolism	3	Meta	acetyl phosphate; Fumaric acid; Acetylenedicarboxylic acid
Pyruvate metabolism	16	Tran	hchA/pykF/-/pflB/nifJ/adhE/maeA/gloB/aceE/aceF/yccX/acs/gloA/pta/fumE/ldhA
Oxidative phosphorylation	1	Meta	Fumaric acid
Oxidative phosphorylation	4	Tran	atpA/atpD/atpF/atpH
Amino acid metabolism
Aminoacyl-tRNA biosynthesis	2	Meta	Methionine; L-Histidine
Aminoacyl-tRNA biosynthesis	6	Tran	ileS/valS/glnS/selA/cysS/pheT
Arginine and proline metabolism	1	Meta	5-Aminovaleric acid
Arginine and proline metabolism	7	Tran	puuA/astC/speA/ygjG/puuD/aspC/astE
Arginine biosynthesis	2	Meta	N-Acetylornithine; Fumaric acid
Arginine biosynthesis	6	Tran	argG/argB/arcC/ureC/aspC/argA
beta-Alanine metabolism	4	Meta	Spermidine; Pantothenic acid; Malonic acid; L-Histidine
beta-Alanine metabolism	5	Tran	gabT/-/-/fadJ/fadB
Biosynthesis of amino acids	4	Meta	Shikimic acid; N-Acetylornithine; Methionine; L-Histidine
Biosynthesis of amino acids	34	Tran	tkt/cysM/gap/tal/fbaB/pykF/argG/argB/eno/lysA/dapE/-/gapA/dapA/ilvE/trpA/trpCF/thrA/fbaA/trpB/metK/prs/ilvM/gltB/tkt/aspC/luxS/aroA/hisH/argA/ilvN/thrC/metB/cysK
Cysteine and methionine metabolism	1	Meta	Methionine
Cysteine and methionine metabolism	8	Tran	cysM/ilvE/thrA/metK/aspC/luxS/metB/cysK
Lysine degradation	3	Meta	N6-Acetyl-L-lysine; N6,N6,N6-Trimethyl-L-lysine; 5-Aminovaleric acid
Lysine degradation	7	Tran	ldcC/-/gabT/ygjG/gabD/fadJ/fadB
Phenylalanine metabolism	2	Meta	Fumaric acid; trans-Cinnamic acid
Phenylalanine metabolism	2	Tran	dadA/aspC
Phenylalanine, tyrosine and tryptophan biosynthesis	2	Meta	D-Erythrose 4-phosphate; Shikimic acid
Phenylalanine, tyrosine and tryptophan biosynthesis	5	Tran	trpA/trpCF/trpB/aspC/aroA
Tyrosine metabolism	2	Meta	Fumaric acid; indole-5,6-quinone
Tyrosine metabolism	5	Tran	adhP/adhE/gabD/frmA/aspC
Other metabolic pathways
2-Oxocarboxylic acid metabolism	2	Meta	N-Acetylornithine; Methionine
2-Oxocarboxylic acid metabolism	6	Tran	argB/ilvE/ilvM/aspC/argA/ilvN
ABC transporters	1	Meta	L-Histidine
ABC transporters	38	Tran	-/-/fbpC/znuC/znuB/znuA/mlaB/cysA/ugpB/mlaC/potG/ytfQ/rbsD/cysW/argT/mglB/sbp/fhuD/gsiA/potH/-/rbsB/potI/mlaE/mlaD/sapD/sapC/osmF/mlaF/yehY/macB/cysT/thiB/-/yecC/proX/lolE/fhuC
Biosynthesis of secondary metabolites	13	Meta	1-Methylxanthine; Riboflavin; Xanthine; Flavin Adenine Dinucleotide; Pantothenic acid; D-Erythrose 4-phosphate; Shikimic acid; N-Acetylornithine; Porphobilinogen; Methionine; L-Histidine; Gluconolactone; trans-Cinnamic acid
Biosynthesis of secondary metabolites	100	Tran	katE/treF/tkt/gap/dxs/galU/-/ldcC/tal/fbaB/pykF/deoD/argG/menF/argB/eno/otsA/-/ispA/lysA/ubiC/menA/ispH/glk/gapA/cpsG/acpP/dapA/ilvE/trpA/ispD/cysN/suhB/nifJ/fadA/trpCF/thrA/fbaA/hemC/glgA/adhP/-/galF/trpB/metK/-/prs/fabD/ndk/adhE/gndA/ubiA/ilvM/frmA/wrbA/gltB/glgP/entF/yahK/aceE/glpX/fadI/ubiE/tkt/ispG/cysD/ubiF/malQ/fadJ/aspC/sucA/glgC/gpt/purB/purD/aroA/aceF/ispF/hisH/ispE/purT/acs/-/argA/ispB…
Butanoate metabolism	1	Meta	Fumaric acid
Butanoate metabolism	12	Tran	-/pflB/nifJ/gabT/-/-/adhE/ilvM/gabD/fadJ/ilvN/fadB
Degradation of aromatic compounds	1	Meta	trans-Cinnamic acid
Degradation of aromatic compounds	3	Tran	adhP/adhE/frmA
Methane metabolism	2	Meta	acetyl phosphate; Glyceraldehyde 3-phosphate
Methane metabolism	10	Tran	-/fghA/fbaB/eno/torZ/fbaA/frmA/glpX/acs/pta
Microbial metabolism in diverse environments	10	Meta	Pyridoxine; 1-Methylxanthine; Xanthine; acetyl phosphate; D-Erythrose 4-phosphate; 4-Pyridoxic acid; Porphobilinogen; L-Fucose; Gluconolactone; trans-Cinnamic acid
Microbial metabolism in diverse environments	74	Tran	paoB/paoC/paoA/narZ/tkt/gap/narH/ldcC/cysC/hchA/-/fghA/tal/fbaB/pykF/cysI/eno/cysH/-/arcC/lysA/pflB/glk/dapE/gapA/dapA/cysN/cysJ/torZ/nifJ/fadA/ureC/thrA/fbaA/hemC/narI/yihX/adhP/gabT/ygjG/-/-/prs/adhE/gndA/gabD/frmA/gltB/yahK/aceE/glpX/fadI/tkt/hyaB/cysD/fadJ/sucA/-/nemA/pdxH/aceF/yccX/acs/-/thrC/pta/-/fadB/fucA/fumE/cysK/ldhA/rhmD/nfsB
Pantothenate and CoA biosynthesis	1	Meta	Pantothenic acid
Pantothenate and CoA biosynthesis	5	Tran	ilvE/acpH/coaE/ilvM/ilvN
Porphyrin and chlorophyll metabolism	1	Meta	Porphobilinogen
Porphyrin and chlorophyll metabolism	3	Tran	hemC/-/hemN
Quorum sensing	1	Meta	L-Fucose
Quorum sensing	22	Tran	-/secG/qseE/-/gadC/-/zur/-/-/-/ffh/rcsA/-/yajC/luxS/-/-/stxA1/ler/-/qseB/ftsY
Riboflavin metabolism	2	Meta	Riboflavin; Flavin Adenine Dinucleotide
Riboflavin metabolism	2	Tran	aphA/ribE
Terpenoid backbone biosynthesis	1	Meta	Glyceraldehyde 3-phosphate
Terpenoid backbone biosynthesis	9	Tran	dxs/-/ispA/ispH/ispD/ispG/ispF/ispE/ispB
Thiamine metabolism	1	Meta	Glyceraldehyde 3-phosphate
Thiamine metabolism	3	Tran	dxs/rsgA/thiM
Two-component system	1	Meta	L-Fucose
Two-component system	40	Tran	degP/kdpB/narZ/kdpA/rstA/rstB/arnB/kdpC/narH/pmrB/rcsC/phoP/qseE/-/narW/uhpC/basR/-/kdbD/arcA/phoQ/evgA/narI/wecB/csrA/dnaA/maeA/narL/rcsA/rcsD/glnB/uvrY/hyaB/evgS/rcsB/wecC/phoB/ler/-/qseB
Ubiquinone and other terpenoid-quinone biosynthesis	1	Meta	trans-Cinnamic acid
Ubiquinone and other terpenoid-quinone biosynthesis	9	Tran	menF/ubiC/menA/ubiA/wrbA/ubiE/ubiF/-/menC
Vitamin B6 metabolism	4	Meta	Pyridoxine; D-Erythrose 4-phosphate; Glyceraldehyde 3-phosphate; 4-Pyridoxic acid
Vitamin B6 metabolism	2	Tran	pdxH/thrC

## Sheet: KTR vs. CK_KEGG enrichment
Description	Count	Type	ID
Lipid metabolism
Fatty acid biosynthesis	1	Meta	Myristic acid
Fatty acid biosynthesis	4	Tran	fabA/fabD/accA/accC
Fatty acid degradation	1	Meta	Glutaric Acid
Fatty acid degradation	8	Tran	fadE/fadA/fadI/fadJ/fadB/-/adhE/aas
Sugar metabolism
Peptidoglycan biosynthesis	1	Meta	D-Alanyl-D-alanine
Peptidoglycan biosynthesis	9	Tran	dacC/ybjG/murA/murF/mrcB/ispU/ddlB/ftsI/murE
Amino sugar and nucleotide sugar metabolism	4	Meta	D-Glucosamine; UDP-galactose; L-Fucose; D-Glucosamine 6-phosphate
Amino sugar and nucleotide sugar metabolism	22	Tran	ugd/glk/rfbE/galU/arnB/murA/-/arnC/gmd/-/galK/arnA/glmS/galF/nanA/nagZ/cpsG/wecB/perB/-/wecC/nagA
Fructose and mannose metabolism	2	Meta	Glyceraldehyde 3-phosphate; L-Fucose
Fructose and mannose metabolism	10	Tran	-/fbaB/gmd/-/-/xylA/cpsG/fbaA/tpiA/glpX
Galactose metabolism	3	Meta	UDP-galactose; Glyceraldehyde 3-phosphate; D-Galactosamine
Galactose metabolism	5	Tran	glk/galU/galK/galF/melA
Central carbon metabolism
Carbon metabolism	2	Meta	D-Gluconic acid; D-Erythrose 4-phosphate
Carbon metabolism	38	Tran	katE/glk/tkt/maeA/sdaA/fadJ/fadB/fbaB/gap/arcC/aceF/tal/gcvP/eno/tkt/sdhA/pykF/prs/-/aceE/maeB/aceA/nifJ/fbaA/aceB/tpiA/-/acnB/sdhD/sucA/accA/pgk/acnA/pta/frdB/accC/glpX/scpA
Pentose phosphate pathway	4	Meta	D-Gluconic acid; D-Erythrose 4-phosphate; Glyceraldehyde 3-phosphate; Gluconolactone
Pentose phosphate pathway	8	Tran	tkt/fbaB/tal/deoC/tkt/prs/fbaA/glpX
Amino acid metabolism
Aminoacyl-tRNA biosynthesis	5	Meta	L-Phenylalanine; L-Tyrosine; L-Valine; Methionine; L-Histidine
Aminoacyl-tRNA biosynthesis	4	Tran	lysS/glyS/valS/ileS
Arginine and proline metabolism	1	Meta	5-Aminovaleric acid
Arginine and proline metabolism	12	Tran	ygjG/astC/puuA/astE/speA/speG/putA/puuD/aspC/speB/proB/proC
beta-Alanine metabolism	7	Meta	Spermidine; Anserine; Pantothenic acid; Spermine; Malonic acid; Uracil; L-Histidine
beta-Alanine metabolism	3	Tran	fadJ/fadB/gabT
Biosynthesis of amino acids	6	Meta	L-Phenylalanine; S-Adenosylmethionine; L-Valine; D-Erythrose 4-phosphate; S-Adenosylhomocysteine; L-Saccharopine
Biosynthesis of amino acids	39	Tran	trpE/tkt/glnA/trpD/sdaA/fbaB/gap/cysM/argG/dapE/dapA/tal/metK/argB/ilvD/eno/tkt/thrA/pykF/prs/-/aroA/aspC/fbaA/trpB/tpiA/trpA/ilvM/trpCF/acnB/aroL/dapF/pheA/pgk/acnA/ilvE/proB/hisH/proC
Cysteine and methionine metabolism	4	Meta	S-Adenosylmethionine; S-Adenosylhomocysteine; Methionine; L-Homocystine
Cysteine and methionine metabolism	7	Tran	sdaA/cysM/metK/thrA/aspC/ilvE/dcm
Lysine biosynthesis	1	Meta	L-Saccharopine
Lysine biosynthesis	6	Tran	dapE/dapA/murF/thrA/murE/dapF
Lysine degradation	7	Meta	N6-Acetyl-L-lysine; L-Pipecolate; Glutaric Acid; Cadaverine; N6,N6,N6-Trimethyl-L-lysine; L-Saccharopine; 5-Aminovaleric acid
Lysine degradation	9	Tran	ygjG/fadJ/fadB/ldcC/gabD/gabT/-/lhgO/csiD
Phenylalanine metabolism	7	Meta	L-Phenylalanine; L-Tyrosine; Phenylpyruvic acid; N-Acetyl-L-phenylalanine; D-Phenylalanine; Phenylacetaldehyde; trans-Cinnamic acid
Phenylalanine metabolism	2	Tran	dadA/aspC
Phenylalanine, tyrosine and tryptophan biosynthesis	6	Meta	L-Phenylalanine; L-Tyrosine; D-Erythrose 4-phosphate; Indole; Shikimic acid; Phenylpyruvic acid
Phenylalanine, tyrosine and tryptophan biosynthesis	9	Tran	trpE/trpD/aroA/aspC/trpB/trpA/trpCF/aroL/pheA
Valine, leucine and isoleucine biosynthesis	1	Meta	L-Valine
Valine, leucine and isoleucine biosynthesis	3	Tran	ilvD/ilvM/ilvE
Other metabolic pathways
2-Oxocarboxylic acid metabolism	2	Meta	Phenylpyruvic acid; Methionine
2-Oxocarboxylic acid metabolism	7	Tran	argB/ilvD/aspC/ilvM/acnB/acnA/ilvE
ABC transporters	8	Meta	Spermidine; L-Phenylalanine; Norfloxacin; Biotin; L-Valine; Methyl beta-D-galactopyranoside; Xylitol; L-Histidine
ABC transporters	38	Tran	-/-/fbpC/mlaB/cysA/znuC/ugpB/znuB/ytfQ/mlaC/mlaF/znuA/macB/glnP/mlaD/oppB/argT/tcyJ/potG/oppD/mlaE/-/oppC/osmF/oppA/cysP/lptF/yehX/gltJ/yecC/mglB/cydC/potH/artQ/-/sapD/glnH/lolD
Biosynthesis of secondary metabolites	17	Meta	Biochanin A; D-Gluconic acid; L-Phenylalanine; L-Pipecolate; S-Adenosylmethionine; 1-Methylxanthine; Riboflavin; Cadaverine; Coumarin; Gibberellic acid; Pilocarpine; L-Valine; Pantothenic acid; D-Erythrose 4-phosphate; Indole; L-Saccharopine; (-)-Epigallocatechin
Biosynthesis of secondary metabolites	102	Tran	trpE/treF/katE/glk/fadA/tkt/fadI/galU/dxs/trpD/suhB/sdaA/fadJ/fadB/-/fbaB/gap/ispA/menF/miaA/hemL/ldcC/ubiF/deoD/otsA/argG/aceF/dapA/tal/metK/ispH/fabD/argB/ilvD/gcvP/eno/ubiA/acpP/ubiC/tkt/yrfG/putA/hemC/galF/sdhA/ispG/thrA/ispB/pykF/purH/purD/prs/cpsG/guaB/ispU/-/aceE/malQ/glgA/hemN/aceA/nifJ/aroA/aspC/fbaA/purL/trpB/purM/purB/aceB/gpt/tpiA/trpA/ilvM/trpCF/glgP/acnB/sdhD/aroL/sucA/accA/panE/dap…
Biotin metabolism	1	Meta	Biotin
Biotin metabolism	1	Tran	bisC
Degradation of aromatic compounds	3	Meta	o-Toluic Acid; o-Cresol; Acetophenone
Degradation of aromatic compounds	1	Tran	adhE
Glutathione metabolism	4	Meta	Pyroglutamic acid; Spermidine; Cadaverine; Spermine
Glutathione metabolism	5	Tran	chaC/btuE/yfcF/ggt/pepD
Pantothenate and CoA biosynthesis	3	Meta	D-Panthenol; L-Valine; Pantothenic acid
Pantothenate and CoA biosynthesis	5	Tran	ilvD/coaE/ilvM/panE/ilvE
Phosphotransferase system (PTS)	1	Meta	D-Glucosamine
Phosphotransferase system (PTS)	1	Tran	ptsP
Porphyrin and chlorophyll metabolism	1	Meta	Porphobilinogen
Porphyrin and chlorophyll metabolism	3	Tran	hemL/hemC/hemN
Propanoate metabolism	1	Meta	Methylmalonate
Propanoate metabolism	16	Tran	prpD/prpC/prpE/prpB/fadJ/fadB/pflB/gabT/-/mgsA/-/acnB/accA/pta/accC/scpA
Pyrimidine metabolism	10	Meta	Deoxycytidine; Methylmalonate; Thymine; UDP; Malonic acid; Uracil; dCMP; 2'-Deoxycytidine; Cytidine; Thymidine
Pyrimidine metabolism	7	Tran	nrdD/cmk/deoD/yrfG/yfbR/cpdB/rutB
Quorum sensing	2	Meta	L-Fucose; Noradrenaline
Quorum sensing	21	Tran	trpE/-/qseE/-/stxA1/oppB/hfq/oppD/secG/kdpE/oppC/zur/oppA/rcsA/ffh/-/gadC/glrR/ler/-/-
Sulfur relay system	1	Meta	S-Adenosylmethionine
Sulfur relay system	3	Tran	moaA/tusA/mnmA
Terpenoid backbone biosynthesis	2	Meta	Glyceraldehyde 3-phosphate; Mevalonic acid
Terpenoid backbone biosynthesis	8	Tran	dxs/ispA/ispH/ispG/ispB/ispU/-/ispD
Thiamine metabolism	2	Meta	Glyceraldehyde 3-phosphate; Nicotinamide adenine dinucleotide
Thiamine metabolism	3	Tran	dxs/rsgA/adk
Two-component system	2	Meta	L-Fucose; Noradrenaline
Two-component system	57	Tran	kdpB/degP/rstA/kdpA/rstB/kdpC/phoP/kdbD/phoQ/csrA/maeA/narZ/glnA/arnB/arcA/qseE/rcsC/dnaA/glnL/cydA/narH/cydX/hyaB/evgS/basR/pmrB/kdpE/wecB/rcsA/-/fepA/-/phoB/-/rcsD/ompC/rcsB/-/gltJ/wecC/glrR/cydB/ler/-/glnB/-/cpxA/trg/narW/ompR/hybC/narL/-/hyaA/frdB/uvrY/evgA
Ubiquinone and other terpenoid-quinone biosynthesis	2	Meta	L-Tyrosine; trans-Cinnamic acid
Ubiquinone and other terpenoid-quinone biosynthesis	6	Tran	menF/ubiF/ubiA/ubiC/-/menC
Vitamin B6 metabolism	2	Meta	Glyceraldehyde 3-phosphate; 4-Pyridoxic acid
Vitamin B6 metabolism	2	Tran	epd/pdxA

## Sheet: RI vs. CK_KEGG enrichment
Description	Count	Type	ID
Lipid metabolism
Fatty acid biosynthesis	1	Meta	Myristic acid
Fatty acid biosynthesis	7	Tran	fabA/fabD/fabF/accC/accD/fabI/-
Fatty acid degradation	1	Meta	Glutaric Acid
Fatty acid degradation	9	Tran	fadE/frmA/adhP/adhE/-/fadA/fadI/fadJ/fadB
Sugar metabolism
Peptidoglycan biosynthesis	1	Meta	D-Alanyl-D-alanine
Peptidoglycan biosynthesis	14	Tran	ybjG/mrcB/murA/ftsI/ispU/murF/dacC/bacA/ddlB/murE/mraY/dacA/murD/pbpC
Amino sugar and nucleotide sugar metabolism	2	Meta	N-Acetylneuraminic acid; L-Fucose
Amino sugar and nucleotide sugar metabolism	31	Tran	ugd/arnB/arnC/arnA/rfbE/gmd/galU/-/-/glk/-/murA/manA/galF/perB/galK/nanK/cpsG/wecB/mak/glgC/nanA/nagZ/nagE/glmU/nagA/wecC/glmS/galE/galT/murQ
Fructose and mannose metabolism	2	Meta	Glyceraldehyde 3-phosphate; L-Fucose
Fructose and mannose metabolism	19	Tran	gmd/fbaB/-/-/manA/fbp/fbaA/xylA/cpsG/mak/fruK/tpiA/hxpA/-/-/glpX/rhmD/pfkB/-
Galactose metabolism	3	Meta	Stachyose; Glyceraldehyde 3-phosphate; D-Galactosamine
Galactose metabolism	16	Tran	galU/glk/galF/galK/-/ebgA/melA/-/nagA/kbaZ/gatY/galE/lacZ/pfkB/galT/-
Central carbon metabolism
Glycolysis / Gluconeogenesis	1	Meta	Glyceraldehyde 3-phosphate
Glycolysis / Gluconeogenesis	30	Tran	fbaB/gapA/glk/gap/pykF/eno/frmA/yihX/fbp/fbaA/adhP/adhE/nifJ/bglA/-/acs/aceE/aceF/aldB/pgk/agp/tpiA/lpdA/-/-/eutG/glpX/pfkB/ppsA/yahK
Oxidative phosphorylation	2	Meta	Nicotinamide adenine dinucleotide; Fumaric acid
Oxidative phosphorylation	16	Tran	frdA/atpD/atpA/appC/atpG/atpC/atpH/atpE/atpF/nuoL/nuoA/atpB/ppk1/appB/cyoA/cydX
Pentose phosphate pathway	2	Meta	Glyceraldehyde 3-phosphate; Gluconolactone
Pentose phosphate pathway	18	Tran	tkt/fbaB/tal/gndA/fbp/prs/fbaA/deoC/tkt/deoB/tal/ghrB/kdgK/-/glpX/pfkB/rpe/zwf
Amino acid metabolism
Aminoacyl-tRNA biosynthesis	6	Meta	L-Phenylalanine; L-Tyrosine; L-Valine; L-Tryptophan; Methionine; L-Histidine
Aminoacyl-tRNA biosynthesis	9	Tran	ileS/valS/pheT/glnS/lysS/tyrS/selA/proS/gltX
Arginine and proline metabolism	1	Meta	5-Aminovaleric acid
Arginine and proline metabolism	13	Tran	astC/speA/putA/puuA/speB/ygjG/puuD/aspC/speG/astE/astD/puuC/proB
beta-Alanine metabolism	2	Meta	Malonic acid; L-Histidine
beta-Alanine metabolism	7	Tran	-/gabT/-/fadJ/preA/panC/fadB
Biosynthesis of amino acids	6	Meta	L-Phenylalanine; L-Valine; L-Tryptophan; Phenylpyruvic acid; Methionine; L-Histidine
Biosynthesis of amino acids	62	Tran	trpA/cysM/tkt/cysK/trpCF/fbaB/trpB/gapA/lysA/trpD/gap/pykF/tal/eno/thrA/-/prs/fbaA/glnA/dapE/aspC/argB/ilvB/luxS/argG/dapA/serC/aroA/tkt/thrC/gltB/pgk/acnB/pheA/tal/tpiA/ilvE/-/ilvN/ilvM/aroE/aroH/ilvD/thrB/metK/aroB/glyA/-/leuA/argH/metB/cysE/metA/acnA/metE/pfkB/trpE/metH/rpe/proB/dapF/asnA
Glycine, serine and threonine metabolism	1	Meta	L-Tryptophan
Glycine, serine and threonine metabolism	12	Tran	trpA/trpB/thrA/tdh/serC/thrC/ghrB/lpdA/gcvT/thrB/glyA/betB
Lysine degradation	3	Meta	Glutaric Acid; N6,N6,N6-Trimethyl-L-lysine; 5-Aminovaleric acid
Lysine degradation	10	Tran	ldcC/ygjG/-/odhB/gabT/csiD/lpdA/fadJ/gabD/fadB
Phenylalanine metabolism	5	Meta	L-Phenylalanine; L-Tyrosine; Phenylpyruvic acid; Fumaric acid; trans-Cinnamic acid
Phenylalanine metabolism	4	Tran	katG/aspC/dadA/yhhY
Phenylalanine, tyrosine and tryptophan biosynthesis	4	Meta	L-Phenylalanine; L-Tyrosine; L-Tryptophan; Phenylpyruvic acid
Phenylalanine, tyrosine and tryptophan biosynthesis	11	Tran	trpA/trpCF/trpB/trpD/aspC/aroA/pheA/aroE/aroH/aroB/trpE
Thiamine metabolism	4	Meta	L-Tyrosine; Thiamine monophosphate; Glyceraldehyde 3-phosphate; Nicotinamide adenine dinucleotide
Thiamine metabolism	4	Tran	dxs/rsgA/adk/thiM
Tyrosine metabolism	4	Meta	Fumaric acid; Homovanillic acid; indole-5,6-quinone; L-Dopa
Tyrosine metabolism	5	Tran	frmA/adhP/adhE/aspC/gabD
Valine, leucine and isoleucine biosynthesis	1	Meta	L-Valine
Valine, leucine and isoleucine biosynthesis	7	Tran	ilvB/avtA/ilvE/ilvN/ilvM/ilvD/leuA
Other metabolic pathways
2-Oxocarboxylic acid metabolism	5	Meta	L-Phenylalanine; L-Valine; L-Tryptophan; Phenylpyruvic acid; Methionine
2-Oxocarboxylic acid metabolism	10	Tran	aspC/argB/ilvB/acnB/ilvE/ilvN/ilvM/ilvD/leuA/acnA
ABC transporters	2	Meta	L-Phenylalanine; L-Valine
ABC transporters	76	Tran	-/cysA/-/fbpC/cysW/mlaB/cysT/mlaC/cysP/ugpB/znuA/znuB/znuC/oppA/argT/rbsB/ytfQ/mlaF/gsiA/mlaE/mlaD/potG/oppF/sbp/mglB/proX/fhuC/osmF/pstC/macB/sapD/fepB/yecC/gsiB/fhuD/potH/oppC/nikC/sapC/gltI/mglA/nikB/modC/dppA/dppC/-/glnH/-/artJ/rbsD/pstS/-/mglC/yehX/proW/oppD/nikD/btuD/potI/phnE/metN/lptB/araF/ftsX/rbsC/artQ/nlpA/rbsA/lsrB/modB/tauA/lolE/ugpA/nikE/malE/-
Butanoate metabolism	1	Meta	Fumaric acid
Butanoate metabolism	17	Tran	pflB/frdA/adhE/nifJ/-/ilvB/-/gabT/yihU/ilvN/ilvM/-/fadJ/gabD/sad/fadB/tdcE
Degradation of aromatic compounds	5	Meta	o-Toluic Acid; Cuminaldehyde; Acetophenone; 4-Chlorophenol; trans-Cinnamic acid
Degradation of aromatic compounds	4	Tran	frmA/adhP/adhE/-
Methane metabolism	1	Meta	L-Tyrosine
Methane metabolism	18	Tran	fbaB/eno/frmA/fghA/fbp/fbaA/-/acs/serC/torZ/pta/glyA/-/glpX/fdoH/torA/pfkB/ppsA
Microbial metabolism in diverse environments	7	Meta	Bisphenol A; 4-Chlorophenol; 4-Pyridoxic acid; Syringic acid; L-Fucose; Gluconolactone; trans-Cinnamic acid
Microbial metabolism in diverse environments	131	Tran	cysI/cysH/paoC/cysJ/paoB/cysN/paoA/cysD/tkt/cysK/fbaB/narZ/gapA/lysA/glk/gap/cysC/pykF/ldcC/ureC/hchA/tal/eno/pflB/thrA/frmA/gndA/yihX/narH/fghA/fbp/prs/fbaA/adhP/glnA/ygjG/frdA/adhE/sucA/nifJ/dapE/-/hemL/-/fadA/arcC/-/odhB/-/acs/pdxH/aceE/dapA/nfsB/serC/hemC/hyaB/hybO/narI/torZ/tkt/thrC/sucD/gabT/aceF/aldB/pta/maeB/gltB/pgk/acnB/-/agp/ulaG/tal/ghrB/napA/aceB/tpiA/nirB/-/csiD/ldhA/lpdA/aldA/-/acc…
Nicotinate and nicotinamide metabolism	3	Meta	Nicotinamide adenine dinucleotide; Nicotinamide adenine dinucleotide phosphate; Fumaric acid
Nicotinate and nicotinamide metabolism	9	Tran	deoD/nadD/nudC/gabD/pntB/ushA/mazG/nadC/sad
Pantothenate and CoA biosynthesis	3	Meta	D-Panthenol; L-Valine; Pantothenic acid
Pantothenate and CoA biosynthesis	11	Tran	ilvB/coaE/acpH/ilvE/ilvN/ilvM/ilvD/coaA/mazG/preA/panC
Propanoate metabolism	1	Meta	Methylmalonate
Propanoate metabolism	21	Tran	prpD/prpC/prpB/prpE/pflB/-/acs/sucD/gabT/pta/acnB/lpdA/accC/accD/fadJ/scpA/sucC/fadB/tdcE/-/gldA
Quorum sensing	1	Meta	L-Fucose
Quorum sensing	35	Tran	-/gadC/oppA/-/-/qseE/zur/-/rcsA/-/-/stxA1/-/ler/luxS/secG/-/secY/oppF/-/oppC/-/-/aroH/ffh/flhC/yajC/ftsY/oppD/pdeR/trpE/-/qseB/lsrB/secA
Riboflavin metabolism	1	Meta	Riboflavin
Riboflavin metabolism	2	Tran	appA/aphA
Terpenoid backbone biosynthesis	1	Meta	Glyceraldehyde 3-phosphate
Terpenoid backbone biosynthesis	11	Tran	dxs/ispA/ispH/ispC/ispE/ispU/ispG/-/ispF/ispD/ispB
Thiamine metabolism	4	Meta	L-Tyrosine; Thiamine monophosphate; Glyceraxldehyde 3-phosphate; Nicotinamide adenine dinucleotide
Thiamine metabolism	4	Tran	dxs/rsgA/adk/thiM
Two-component system	1	Meta	L-Fucose
Two-component system	68	Tran	rstA/arnB/uhpC/rstB/degP/rcsC/kdpB/narZ/pmrB/basR/maeA/phoP/rcsB/rcsD/phoQ/kdpC/csrA/arcA/narH/kdpA/-/glnA/qseE/evgA/frdA/rcsA/kdbD/glnG/-/glnL/ler/dnaA/wecB/narW/rpoN/hyaB/hybO/appC/narI/phoB/narL/evgS/wecC/hybC/gltI/hyaC/-/cpxA/flgM/tsr/flhC/hyaA/-/pstS/cusA/dctA/trg/tolC/zraS/torA/uhpC/appB/uhpA/cydX/uhpB/qseB/aer/-
Ubiquinone and other terpenoid-quinone biosynthesis	2	Meta	L-Tyrosine; trans-Cinnamic acid
Ubiquinone and other terpenoid-quinone biosynthesis	12	Tran	menF/menA/wrbA/ubiF/ubiC/menC/ubiA/menB/-/ubiE/-/entC
Vitamin B6 metabolism	2	Meta	Glyceraldehyde 3-phosphate; 4-Pyridoxic acid
Vitamin B6 metabolism	5	Tran	pdxH/serC/thrC/pdxA/epd

## Sheet: RT vs. CK_KEGG enrichment
Description	Count	Type	ID
Lipid metabolism
Fatty acid degradation	1	Meta	Glutaric Acid
Fatty acid degradation	8	Tran	fadE/fadA/fadJ/fadI/adhE/fadB/adhP/-
Sugar metabolism
Peptidoglycan biosynthesis	1	Meta	D-Alanyl-D-alanine
Peptidoglycan biosynthesis	9	Tran	ybjG/dacC/murA/ftsI/ispU/mrcB/murF/ddlB/murE
Amino sugar and nucleotide sugar metabolism	3	Meta	N-Acetylneuraminic acid; L-Fucose; D-Glucosamine 6-phosphate
Amino sugar and nucleotide sugar metabolism	25	Tran	ugd/rfbE/galU/glk/gmd/murA/-/arnB/-/arnC/galK/nagZ/galF/cpsG/perB/nanA/arnA/wecC/glgC/wecB/pgi/glmS/murQ/manA/malX
Pentose and glucuronate interconversions	1	Meta	Xylitol
Pentose and glucuronate interconversions	5	Tran	ugd/galU/galF/uxaB/xylA
Central carbon metabolism
Pentose phosphate pathway	1	Meta	D-Erythrose 4-phosphate
Pentose phosphate pathway	9	Tran	tkt/fbaB/tal/deoC/fbaA/gndA/pgi/glpX/prs
Amino acid metabolism
Aminoacyl-tRNA biosynthesis	5	Meta	L-Phenylalanine; L-Tyrosine; L-Tryptophan; Methionine; L-Histidine
Aminoacyl-tRNA biosynthesis	4	Tran	pheT/selA/proS/ileS
Arginine and proline metabolism	1	Meta	5-Aminovaleric acid
Arginine and proline metabolism	10	Tran	ygjG/puuA/speA/astC/astD/speB/speG/puuD/astB/astE
beta-Alanine metabolism	5	Meta	Spermidine; Anserine; Pantothenic acid; Malonic acid; L-Histidine
beta-Alanine metabolism	3	Tran	gabT/fadJ/fadB
Biosynthesis of amino acids	5	Meta	L-Phenylalanine; S-Adenosylmethionine; L-Tryptophan; D-Erythrose 4-phosphate; S-Adenosylhomocysteine
Biosynthesis of amino acids	32	Tran	trpE/tkt/cysM/fbaB/gap/eno/dapE/pykF/tal/trpD/dapA/ilvE/ilvD/thrA/argG/argB/sdaA/fbaA/gapA/-/serC/metK/aroA/luxS/mtnN/prs/pgk/ilvM/hisA/acnB/acnA/aroG
Cysteine and methionine metabolism	4	Meta	S-Adenosylmethionine; S-Adenosylhomocysteine; Methionine; Glutathione
Cysteine and methionine metabolism	8	Tran	cysM/ilvE/thrA/sdaA/serC/metK/luxS/mtnN
Glycine, serine and threonine metabolism	1	Meta	L-Tryptophan
Glycine, serine and threonine metabolism	4	Tran	thrA/sdaA/serC/tdh
Lysine degradation	6	Meta	N6-Acetyl-L-lysine; L-Pipecolate; Glutaric Acid; Cadaverine; N6,N6,N6-Trimethyl-L-lysine; 5-Aminovaleric acid
Lysine degradation	9	Tran	gabD/gabT/ygjG/fadJ/lhgO/ldcC/csiD/fadB/-
Phenylalanine metabolism	5	Meta	L-Phenylalanine; L-Tyrosine; Phenylpyruvic acid; N-Acetyl-L-phenylalanine; trans-Cinnamic acid
Phenylalanine metabolism	1	Tran	dadA
Phenylalanine, tyrosine and tryptophan biosynthesis	4	Meta	L-Phenylalanine; L-Tyrosine; L-Tryptophan; D-Erythrose 4-phosphate
Phenylalanine, tyrosine and tryptophan biosynthesis	4	Tran	trpE/trpD/aroA/aroG
Tyrosine metabolism	5	Meta	L-Tyrosine; Tyramine; Homovanillic acid; indole-5,6-quinone; L-Dopa
Tyrosine metabolism	3	Tran	gabD/adhE/adhP
Other metabolic pathways
2-Oxocarboxylic acid metabolism	4	Meta	L-Phenylalanine; L-Tryptophan; Phenylpyruvic acid; Methionine
2-Oxocarboxylic acid metabolism	6	Tran	ilvE/ilvD/argB/ilvM/acnB/acnA
ABC transporters	6	Meta	Spermidine; L-Phenylalanine; Biotin; Xylitol; L-Histidine; Glutathione
ABC transporters	39	Tran	-/-/fbpC/cysA/mlaB/znuB/macB/potG/mlaC/znuC/cysW/znuA/yehX/tcyJ/ugpB/mlaF/yehY/artJ/ytfQ/potH/-/hisQ/mlaD/osmF/sapD/mlaE/oppB/dppA/araF/potI/ehxB/lsrB/oppA/ugpE/ugpC/oppD/gltK/yecC/fhuD
Biosynthesis of secondary metabolites	12	Meta	Genistein; L-Phenylalanine; L-Pipecolate; S-Adenosylmethionine; Riboflavin; Cadaverine; Coumarin; Tyramine; Pantothenic acid; Glycitein; L-Tryptophan; D-Erythrose 4-phosphate
Biosynthesis of secondary metabolites	81	Tran	trpE/katE/treF/tkt/galU/dxs/glk/fadA/fbaB/ispH/gap/eno/ispA/-/fadJ/otsA/pykF/deoD/tal/ldcC/cysN/galF/trpD/menF/nifJ/dapA/glgA/fadI/ilvE/ilvD/adhE/cpsG/ispG/thrA/argG/ubiC/fadB/ubiF/ispU/argB/hemL/yahK/aceF/acpP/suhB/sdaA/malQ/fbaA/gapA/gndA/glgC/serC/glgP/pgi/metK/adhP/aceE/aroA/hemC/fabD/fumD/ubiA/glpX/accC/manA/prs/miaA/pgk/menC/ilvM/hisA/ispB/hemN/acnB/acnA/aroG/-/panE/guaB/ispF/otsB
Biotin metabolism	1	Meta	Biotin
Biotin metabolism	1	Tran	bisC
Carbon metabolism	1	Meta	D-Erythrose 4-phosphate
Carbon metabolism	30	Tran	katE/tkt/glk/fbaB/gap/eno/maeA/fadJ/pykF/tal/nifJ/fadB/aceF/sdaA/arcC/fbaA/gapA/gndA/serC/pgi/aceE/pta/glpX/accC/fghA/prs/pgk/acnB/acnA/-
Degradation of aromatic compounds	5	Meta	o-Toluic Acid; o-Cresol; Acetophenone; 4-Chlorophenol; trans-Cinnamic acid
Degradation of aromatic compounds	2	Tran	adhE/adhP
Glutathione metabolism	3	Meta	NADPH; Nicotinamide adenine dinucleotide phosphate; Glutathione
Glutathione metabolism	4	Tran	ggt/chaC/gndA/pepB
Methane metabolism	2	Meta	L-Tyrosine; Tyramine
Methane metabolism	9	Tran	fbaB/eno/-/fbaA/torZ/serC/pta/glpX/fghA
Microbial metabolism in diverse environments	7	Meta	Bisphenol A; 4-Chlorophenol; 4-Pyridoxic acid; Porphobilinogen; Syringic acid; L-Fucose; trans-Cinnamic acid
Microbial metabolism in diverse environments	65	Tran	paoC/paoB/paoA/cysI/narZ/tkt/cysH/narH/glk/gabD/fadA/fbaB/hchA/gap/cysJ/eno/gabT/-/ygjG/fadJ/lhgO/dapE/pykF/tal/ldcC/cysN/ureC/nifJ/dapA/fadI/csiD/pflB/adhE/thrA/fadB/cysC/hemL/yahK/aceF/arcC/fbaA/torZ/narI/yihX/gapA/gndA/yccX/serC/pgi/adhP/aceE/hemC/fumD/pta/glpX/fucA/accC/-/fghA/nfsB/prs/pgk/acnB/acnA/-
Pantothenate and CoA biosynthesis	2	Meta	D-Panthenol; Pantothenic acid
Pantothenate and CoA biosynthesis	7	Tran	ilvE/ilvD/coaA/coaE/acpH/ilvM/panE
Phosphotransferase system (PTS)	2	Meta	D-Galactosamine; D-Glucosamine 6-phosphate
Phosphotransferase system (PTS)	1	Tran	malX
Porphyrin and chlorophyll metabolism	1	Meta	Porphobilinogen
Porphyrin and chlorophyll metabolism	3	Tran	hemL/hemC/hemN
Propanoate metabolism	1	Meta	Methylmalonate
Propanoate metabolism	12	Tran	prpD/prpC/prpE/prpB/gabT/fadJ/pflB/fadB/pta/accC/acnB/-
Quorum sensing	1	Meta	L-Fucose
Quorum sensing	22	Tran	trpE/-/qseE/stxA1/kdpE/-/-/ffh/ler/gadC/yajC/rcsA/secG/luxS/-/hfq/oppB/lsrB/oppA/oppD/aroG/zur
Sulfur relay system	1	Meta	S-Adenosylmethionine
Sulfur relay system	3	Tran	moaA/mnmA/tusA
Two-component system	1	Meta	L-Fucose
Two-component system	39	Tran	kdpB/kdpA/kdbD/kdpC/rstA/degP/narZ/rstB/phoP/uhpC/narH/csrA/phoQ/arnB/rcsC/maeA/evgA/qseE/kdpE/narW/-/arcA/pmrB/narI/rcsB/rcsD/wecC/ler/rcsA/wecB/trg/dnaA/cpxA/narL/tolC/gltK/-/-/cpxR
Ubiquinone and other terpenoid-quinone biosynthesis	2	Meta	L-Tyrosine; trans-Cinnamic acid
Ubiquinone and other terpenoid-quinone biosynthesis	5	Tran	menF/ubiC/ubiF/ubiA/menC
Vitamin B6 metabolism	4	Meta	Pyridoxine; Pyridoxamine 5-phosphate; D-Erythrose 4-phosphate; 4-Pyridoxic acid
Vitamin B6 metabolism	1	Tran	serC
